# Supplementary material for: COVID-19 Vaccine: A Survey of Hesitancy in Patients with Celiac Disease
Source: Vaccines (Basel). 2021 May 16;9(5):511. doi: 10.3390/vaccines9050511 (PMC8156726; doi:10.3390/vaccines9050511)
Supplement: Supplementary file 1 [file vaccines-09-00511-s001.zip]

Archive with 1 entries (1 files):
- vaccines-1226731-supplementary.pdf
